# Supplementary material for: Improvement of the Solubilization and Extraction of Curcumin in an Edible Ternary Solvent Mixture
Source: Molecules. 2021 Dec 20;26(24):7702. doi: 10.3390/molecules26247702 (PMC8703436; doi:10.3390/molecules26247702)
Supplement: Supplementary file 1 [file molecules-26-07702-s001.zip]

Archive with 1 entries (1 files):
- molecules-1492934-supplementary.pdf
